# Supplementary material for: Protease Selection Influences Molecular Weight, In Vitro Antioxidant Activity and LO2 Cellular Protective Effects of Oyster Protein Hydrolysates
Source: Foods. 2026 Mar 16;15(6):1030. doi: 10.3390/foods15061030 (PMC13024773; doi:10.3390/foods15061030)
Supplement: Supplementary file 1 [file foods-15-01030-s001.zip]

Archive with 1 entries (1 files):
- foods-4182099-supplementary.pdf
